# Supplementary material for: Multicenter International Study of the Consensus Immunoscore for the Prediction of Relapse and Survival in Early-Stage Colon Cancer
Source: Cancers (Basel). 2023 Jan 8;15(2):418. doi: 10.3390/cancers15020418 (PMC9856473; doi:10.3390/cancers15020418)
Supplement: Supplementary file 1 [file cancers-15-00418-s001.zip]

Archive with 1 entries (1 files):
- cancers-1964145-supplementary.pdf
